# Supplementary material for: A DEAD-box helicase drives the partitioning of a pro-differentiation NAB protein into nuclear foci
Source: Nat Commun. 2023 Oct 18;14:6593. doi: 10.1038/s41467-023-42345-9 (PMC10584935; doi:10.1038/s41467-023-42345-9)
Supplement: Supplementary file 3 — Source Data [file 41467_2023_42345_MOESM3_ESM.xlsx]

## Sheet: Figure 1e
Figure 1e
	Time (s)	Focus 1	Focus 2	Diffuse 1	Diffuse 2
	0.8075				0
	0.8123			0
	0.8294	0
	0.8316		0
	1.6149				0.2667
	1.6245			0.1798
	1.6588	0.0184
	1.6633		0.0503
	2.4224				0.2801
	2.4368			0.302
	2.4881	0.031
	2.4949		0.0394
	3.2298				0.2713
	3.2491			0.2876
	3.3175	0.0257
	3.3266		0.0707
	4.0373				0.7341
	4.0613			0.5
	4.1469	0.054
	4.1582		0.0505
	4.8447				0.3937
	4.8736			0.4788
	4.9763	0.0587
	4.9899		0.1013
	5.6522				0.5482
	5.6859			0.6514
	5.8057	0.0819
	5.8215		0.0843
	6.4596				0.5364
	6.4981			0.5498
	6.6351	0.0772
	6.6532		0.0894
	7.2671				0.3419
	7.3104			0.5658
	7.4644	0.1092
	7.4848		0.1096
	8.0745				0.4551
	8.1227			0.5351
	8.2938	0.0949
	8.3165		0.1074
	8.882				0.4775
	8.9349			0.6516
	9.1232	0.105
	9.1481		0.1272
	9.6894				0.4293
	9.7472			0.6831
	9.9526	0.1088
	9.9797		0.1225
	10.4969				0.5664
	10.5594			0.7004
	10.782	0.1428
	10.8114		0.1313
	11.3043				0.4445
	11.3717			0.5729
	11.6113	0.1611
	11.643		0.1247
	12.1118				0.4494
	12.184			0.4692
	12.4407	0.0915
	12.4747		0.1766
	12.9192				0.8518
	12.9962			0.4349
	13.2701	0.154
	13.3063		0.1614
	13.7267				0.6299
	13.8085			0.5745
	14.0995	0.1904
	14.138		0.1503
	14.5341				0.7215
	14.6208			0.6506
	14.9289	0.1367
	14.9696		0.1572
	15.3416				0.6451
	15.433			0.7535
	15.7583	0.1825
	15.8013		0.1418
	16.1491				0.8607
	16.2453			0.6632
	16.5876	0.2116
	16.6329		0.1832
	16.9565				1.1006
	17.0576			0.6284
	17.417	0.1563
	17.4646		0.138
	17.764				0.6431
	17.8698			0.5918
	18.2464	0.1847
	18.2962		0.1688
	18.5714				0.5286
	18.6821			0.5966
	19.0758	0.2437
	19.1279		0.1748
	19.3789				0.9806
	19.4944			0.4186
	19.9052	0.2147
	19.9595		0.2066
	20.1863				0.6839
	20.3066			0.4843
	20.7345	0.202
	20.7911		0.2108
	20.9938				0.7845
	21.1189			0.4335
	21.5639	0.2829
	21.6228		0.1991
	21.8012				0.5395
	21.9312			0.7278
	22.3933	0.2443
	22.4544		0.1754
	22.6087				0.5474
	22.7434			0.6318
	23.2227	0.2347
	23.2861		0.2262
	23.4161				0.8676
	23.5557			0.6856
	24.0521	0.1901
	24.1177		0.2385
	24.2236				0.5345
	24.368			0.5489
	24.8815	0.1837
	24.9494		0.2585
	25.031				0.7755
	25.1802			0.7334
	25.7108	0.2219
	25.781		0.1896
	25.8385				0.7672
	25.9925			0.5988
	26.5402	0.2756
	26.6127		0.3016
	26.6459				0.6578
	26.8048			0.8173
	27.3696	0.2761
	27.4443		0.287
	27.4534				0.7328
	27.617			0.8699
	28.199	0.2479
	28.2608				0.5634
	28.276		0.251
	28.4293			0.6973
	29.0284	0.1924
	29.0683				0.8502
	29.1076		0.2403
	29.2416			0.9217
	29.8577	0.2547
	29.8757				0.8223
	29.9393		0.26
	30.0538			0.8185
	30.6832				0.7545
	30.6871	0.2633
	30.7709		0.2925
	30.8661			0.8584
	31.4907				0.7291
	31.5165	0.3031
	31.6025		0.3064
	31.6783			0.6251
	32.2981				0.7372
	32.3459	0.2602
	32.4342		0.289
	32.4906			0.9444
	33.1056				0.3908
	33.1753	0.1986
	33.2658		0.2884
	33.3029			0.8413
	33.913				0.6261
	34.0047	0.2353
	34.0975		0.2632
	34.1151			0.9141
	34.7205				0.5945
	34.834	0.3233
	34.9274			0.677
	34.9291		0.2692
	35.5279				0.5766
	35.6634	0.2578
	35.7397			0.6527
	35.7608		0.2521
	36.3354				0.7862
	36.4928	0.4211
	36.5519			0.8116
	36.5924		0.3345
	37.1428				1.0776
	37.3222	0.359
	37.3642			0.7909
	37.4241		0.2634
	37.9503				0.4314
	38.1516	0.423
	38.1765			0.7502
	38.2557		0.3444
	38.7577				0.6102
	38.9809	0.38
	38.9887			0.7515
	39.0874		0.3114
	39.801			0.6194
	39.8103	0.2808
	39.919		0.2634
	40.6397	0.3362
	40.7506		0.3523
	41.4691	0.3249
	41.5823		0.3897
	42.2985	0.3478
	42.4139		0.3582
	43.1279	0.3351
	43.2456		0.3639
	43.9572	0.3373
	44.0772		0.3057
	44.7866	0.3686
	44.9089		0.3421
	45.616	0.33
	45.7405		0.3297
	46.4454	0.2959
	46.5722		0.2953
	47.2748	0.3258
	47.4038		0.3458
	48.1042	0.2693
	48.2355		0.342
	48.9335	0.3238
	49.0671		0.3799
	49.7629	0.3236
	49.8988		0.4002
	50.5923	0.4186
	50.7304		0.3687
	51.4217	0.4426
	51.562		0.3958
	52.2511	0.4897
	52.3937		0.3868
	53.0804	0.3465
	53.2253		0.3181
	53.9098	0.3432
	54.057		0.3264
	54.7392	0.3006
	54.8886		0.3856
	55.5686	0.3639
	55.7203		0.3384
	56.398	0.3893
	56.5519		0.3923
	57.2274	0.3723
	57.3836		0.4291
	58.0567	0.4307
	58.2152		0.3751
	58.8861	0.4722
	59.0469		0.4062
	59.7155	0.4512
	59.8785		0.3746
	60.5449	0.3999
	60.7101		0.3267
	61.3743	0.3918
	61.5418		0.4009
	62.2036	0.375
	62.3734		0.3825
	63.033	0.3916
	63.2051		0.3913
	63.8624	0.4835
	64.0367		0.3812
	64.6918	0.4099
	64.8684		0.5443
	65.5212	0.4565
	65.7		0.3464
	66.3506	0.4777
	66.5317		0.3894
	67.1799	0.4347
	67.3633		0.3862
	68.0093	0.4477
	68.195		0.4386
	68.8387	0.4784
	69.0266		0.369
	69.6681	0.435
	69.8583		0.4707
	70.4975	0.3925
	70.6899		0.391
	71.3268	0.3228
	71.5215		0.5057
	72.1562	0.4149
	72.3532		0.4601
	72.9856	0.4638
	73.1848		0.408
	73.815	0.5474
	74.0165		0.474
	74.6444	0.4358
	74.8481		0.3804
	75.4738	0.5946
	75.6798		0.4264
	76.3031	0.4144
	76.5114		0.4309
	77.1325	0.3103
	77.3431		0.4113
	77.9619	0.3648
	78.1747		0.4392
	78.7913	0.3342
	79.0064		0.4586
	79.6207	0.3774
	79.838		0.4705
	80.4501	0.4715
	80.6696		0.4628
	81.2794	0.3581
	81.5013		0.4357
	82.1088	0.3017
	82.3329		0.4411

## Sheet: Figure 1f
Figure 1f
Half-recovery time (s)	Focus	Diffuse
	10.63	2.58
	23.02	1.37
	12.04	2.3
	12.41	0.44
	21.56	1.53
	19.01	0.63
	35.48	1.93
	15.78	0
	17.06	0.29
	20.62	1.99
	11.23	0.96
	26.29	1.07
	16.54	0.53
		1.47

## Sheet: Figure 2g
Figure 2g
	Wild type	ddx-23(n5703)	ddx-23(n5705)	mab-10(tm2497)	mab-10(tm2497); ddx-23(n5705)	lin-29(n546)
	0	2	5	5	7	10
	0	1	2	2	7	11
	0	0	0	3	7	11
	0	0	4	4	8	11
	0	2	1	5	7	11
	0	1	2	6	7	12
	0	1	2	3	9	11
	0	2	2	2	7
		0	1	5	7
		1	2	4	8
		2	2	6	3
		1	2	3	6
		1	1	1	6
		0	2	6	8
		0	1	2	7
		2	1	5
		2	2	3
		2	2	5
		2		2
				6
				3
				4
				2
				1
				3
				0
				4
				5
				4
				3
				3
				2
				3
				4
				4
				4

## Sheet: Figure 3i
Figure 3i
	mNeonGreen	DDX-23(Wild-type)- mNeonGreen	DDX-23(I383F)- mNeonGreen	DDX-23(ΔIDR)- mNeonGreen
	39	296	118	25
	33	309	132	51
	41	239	92	66

## Sheet: Figure 3j
Figure 3j
	Wild-type	ddx-23(n5703)	ddx-23(n5705)
	0.833333	0.333333	0.2

## Sheet: Figure 3l
Figure 3l
	Wild-type	ddx-23(n5705)
	540034	453797
	615132	438249
	821818	451764
	727228	929383
	581035	749871
	729287	925288
	698643	857536
	687417	656234
	866895	574351
	784629	452647
	965343	532979
	663191	443163
	485941
	864533
	484561

## Sheet: Figure 4c
Figure 4c
		# genes upregulated in mutant	# genes downregulated in mutant
	lin-29(n836)	1470	223
	mab-10(tm2497)	319	66
	ddx-23(n5705)	674	206

## Sheet: Supp Figure 1c
Supplementary Figure 1c
	Wild type	mab-10(tm2497)	mab-10(tm2497); ddx-23(n5703)	mab-10(tm2497); ddx-23(n5705)	mab-10(tm2497); ddx-23(n5705); nEx2848[ddx-23(+)]
	0.681391	0.86368	0.0438982	0.0319058	1.16397
	1.06772	0.845458	0.0522474	0.0500404	0.32714
	1.21731	0.760071	0.0381727	0.0462561	1.0356
	1.02115	0.992438	0.0470362	0.0428261	0.752394
	1.01243	0.84368	0.0586916	0.0316245	0.337383

## Sheet: Supp Figure 1d
Supplementary Figure 1d
	Wild type	ddx-23(n5703)	ddx-23(n5705)	ddx-23(n5705); nEx2958[ddx-23(+)]
	1.38201	0.0074467	0.0146215	0.766515
	0.816031	0.00842141	0.0139132	0.745847
	0.849091	0.00627038	0.0158773	0.914738
	0.796568	0.00777433	0.0154463	0.72947
	1.1563	0.00771271	0.0135604	0.736536

## Sheet: Supp Figure 1f
Supplementary Figure 1f
		ddx-23(n5705); nEx2971	ddx-23(n5705); nEx2971	ddx-23(n5705); nEx2972	ddx-23(n5705); nEx2972
	Array	-	+	-	+
		0.623033	3.28859	1.158	3.64774
		0.765566	4.06523	0.737555	6.51107
		1.36945	2.02184	1.39409	4.69241
		0.884693	5.05549	0.781293	3.95238
		1.05182	4.10186	0.929059	3.30367
		1.09247	2.18868
		1.12201	5.28995
		1.09095	4.06108

[truncated: 6 more sheets: Supp Figure 2c, Supp Figure 3b, Supp Figure 3e, Supp Figure 3h, Supp Figure 4d, Supp Figure 4e]
